# Supplementary material for: Novel Pneumocystis Antigens for Seroprevalence Studies
Source: J Fungi (Basel). 2023 May 24;9(6):602. doi: 10.3390/jof9060602 (PMC10300987; doi:10.3390/jof9060602)
Supplement: Supplementary file 1 [file jof-09-00602-s001.zip]

Archive with 1 entries (1 files):
- jof-2311125-supplementary.pdf
